# Supplementary material for: Photokinetics of Mixtures of Independent Photoreactions
Source: Molecules. 2025 Oct 17;30(20):4122. doi: 10.3390/molecules30204122 (PMC12565790; doi:10.3390/molecules30204122)
Supplement: Supplementary file 1 [file molecules-30-04122-s001.zip]

Archive with 1 entries (1 files):
- molecules-3897124-supplementary.pdf
